# Supplementary material for: Texture-controlled growth of large-scale single-crystal metal foils
Source: Natl Sci Rev. 2025 Aug 28;12(10):nwaf360. doi: 10.1093/nsr/nwaf360 (PMC12485617; doi:10.1093/nsr/nwaf360)
Supplement: nwaf360_Supplemental_Files [file nwaf360_supplemental_files.zip]

Archive with 3 entries (3 files):
- Movie S1.mp4
- Movie S2.mp4
- Supplementary data-r.pdf
